# Supplementary material for: Predicting Modifiers of Genotype-Phenotype Correlations in Craniofacial Development
Source: Int J Mol Sci. 2023 Jan 8;24(2):1222. doi: 10.3390/ijms24021222 (PMC9864425; doi:10.3390/ijms24021222)
Supplement: Supplementary file 1 [file ijms-24-01222-s001.zip]

Archive with 3 entries (3 files):
- AllGenes_Final.csv
- ijms-2083010-supplementary.pdf
- LincsInputGenes.xlsx
